# Supplementary material for: Long Term Efficacy and Assessment of Tumor Response of Transarterial Chemoembolization in Neuroendocrine Liver Metastases: A 15-Year Monocentric Experience
Source: Cancers (Basel). 2021 Oct 26;13(21):5366. doi: 10.3390/cancers13215366 (PMC8582443; doi:10.3390/cancers13215366)
Supplement: Supplementary file 1 [file cancers-13-05366-s001.zip]

Archive with 1 entries (1 files):
- cancers-1397345 final check supple.pdf
